# Supplementary material for: Bioinspired Origami Morphing Limbs for Amphibious Robot Locomotion
Source: Biomimetics (Basel). 2026 Jul 17;11(7):502. doi: 10.3390/biomimetics11070502 (PMC13406857; doi:10.3390/biomimetics11070502)
Supplement: Supplementary file 1 [file biomimetics-11-00502-s001.zip]

Archive with 1 entries (1 files):
- biomimetics-4420478-supplementary.mp4
